# Supplementary material for: A new essential protein discovery method based on the integration of protein-protein interaction and gene expression data
Source: BMC Syst Biol. 2012 Mar 10;6:15. doi: 10.1186/1752-0509-6-15 (PMC3325894; doi:10.1186/1752-0509-6-15)
Supplement: Additional file 3 — The top 100 proteins identified by PeC and other ten centrality measures. This file is composed by 11 groups of data corresponding to PeC and other ten centrality measures: Degree Centrality (DC), Betweenness Centrality (BC), Closeness Centrality (CC), Subgraph Centrality(SC), Eigenvector Centrality(EC), Information Centrality(IC), Bottle Neck (BN), Density of Maximum Neighborhood Component (DMNC), Local Average Connectivity-based method (LAC), Sum of ECC (SoECC). (XLS 36 kb). [file 1752-0509-6-15-S3.XLS]

## Sheet: Sheet1
List of the top 100 proteins predicted by PeC and ten other centrality measures: DC, BC, CC, SC, EC, IC, BN, DMNC, LAC, SoECC, RL, LI, LR, NC, and MC.
PeC	DC	BC	CC	SC	EC	IC	BN	DMNC	LAC	SoECC	RL	LI	LR	NC	MC
YCR057C	YJR091C	YJR091C	YJR045C	YJR045C	YJR045C	YJR091C	YJR091C	YGL240W	YHR140W	YBL007C	YJR091C	YJR045C	YJR091C	YJR045C	YCL018W
YKR081C	YBR160W	YBR160W	YLR259C	YCL018W	YCL018W	YBR160W	YCL018W	YBL084C	YPL076W	YBR160W	YBR160W	YCL018W	YBR160W	YCL018W	YJR045C
YMR049C	YNL189W	YNL189W	YJR091C	YLR259C	YLR259C	YNL189W	YBL099W	YNL317W	YMR215W	YBR159W	YNL189W	YLR259C	YNL189W	YLR259C	YLR259C
YNL061W	YHR114W	YHR114W	YCL018W	YBR127C	YBR127C	YJR045C	YBR160W	YKL059C	YJL196C	YNL189W	YHR114W	YBR127C	YHR114W	YML064C	YBR127C
YPR016C	YJR045C	YMR047C	YNL189W	YML064C	YML064C	YLR259C	YBL007C	YPR107C	YGR232W	YBR106W	YMR047C	YPR110C	YJR045C	YBR127C	YBR072W
YGR090W	YLR259C	YLR295C	YBR160W	YBR072W	YBR072W	YCL018W	YJR121W	YOR249C	YDL015C	YPL076W	YML064C	YFL039C	YLR259C	YBR072W	YBR020W
YBR251W	YML064C	YER022W	YBR072W	YPR110C	YPR110C	YML064C	YNL189W	YER021W	YDL097C	YER133W	YDR388W	YMR106C	YMR047C	YPR110C	YJR121W
YHL004W	YDR388W	YLR288C	YBR196C	YJR121W	YJR121W	YDR388W	YML064C	YDL007W	YDR297W	YHR140W	YJR045C	YML064C	YML064C	YJR121W	YPR110C
YHR066W	YCL018W	YBL007C	YBR127C	YBR020W	YBR020W	YHR114W	YHR114W	YFR004W	YKL145W	YDR394W	YLR259C	YJR121W	YCL018W	YBR020W	YGL137W
YNL110C	YMR047C	YPR086W	YNL064C	YMR106C	YMR106C	YFL039C	YER133W	YFR036W	YDR394W	YLR372W	YBL007C	YDR394W	YDR388W	YMR106C	YML064C
YHR197W	YBL007C	YDR388W	YFL039C	YGL137W	YGL137W	YPR110C	YMR047C	YNL172W	YFR052W	YDR388W	YLR295C	YDR388W	YBL007C	YGL137W	YFL039C
YPL043W	YPR110C	YML064C	YDR388W	YDL029W	YDL029W	YJR121W	YER081W	YGR156W	YPR108W	YMR049C	YPR086W	YBR072W	YFL039C	YDL029W	YMR106C
YCL059C	YJR121W	YER081W	YFR053C	YFL039C	YFL039C	YBL007C	YBR217W	YFR010W	YFR004W	YMR109W	YCL018W	YBR020W	YLR295C	YFL039C	YDR394W
YBR247C	YFL039C	YJR045C	YJR121W	YDR388W	YDR388W	YBR196C	YLR295C	YCR035C	YJL117W	YCR057C	YER133W	YDL029W	YJR121W	YDR388W	YBL099W
YPR110C	YLR295C	YLR259C	YFR028C	YBL099W	YBL099W	YMR047C	YBR055C	YLR127C	YBR110W	YKR081C	YPL204W	YBR196C	YPR110C	YBR196C	YDL029W
YGR103W	YER133W	YLR453C	YDL126C	YBR196C	YBR196C	YER133W	YKR026C	YDL008W	YHR200W	YDR331W	YER022W	YGL137W	YBR196C	YBL099W	YBR196C
YER126C	YPL204W	YER133W	YBR020W	YDR394W	YDR394W	YPL204W	YBR118W	YJR093C	YFR010W	YIL035C	YPR110C	YOR181W	YER133W	YDR394W	YNL064C
YER082C	YBR196C	YLR447C	YML064C	YNL064C	YNL064C	YBR072W	YPR110C	YLR277C	YGR060W	YMR215W	YFL039C	YFR028C	YPL204W	YNL064C	YDR388W
YBR160W	YPR086W	YPL204W	YBR118W	YLR180W	YLR180W	YBR127C	YPR086W	YDR118W	YPL264C	YJR045C	YLR288C	YNL064C	YPR086W	YLR180W	YFL037W
YDL213C	YBR072W	YCL018W	YBL007C	YDL126C	YDL126C	YGL137W	YER022W	YOR103C	YER021W	YPR110C	YJR121W	YMR205C	YER022W	YDL126C	YML085C
YIL035C	YBR127C	YFL039C	YBL099W	YMR205C	YMR205C	YBL099W	YJR045C	YOR085W	YDL007W	YDL029W	YER081W	YLR180W	YBR127C	YMR205C	YBR118W
YDL147W	YGL137W	YLR191W	YER177W	YFL037W	YFL037W	YMR106C	YLR310C	YGL226C-A	YBR183W	YFR028C	YBR196C	YML085C	YBR072W	YFL037W	YLR180W
YLR074C	YMR106C	YBR106W	YLR180W	YML085C	YML085C	YBR118W	YFL039C	YGR232W	YAL043C	YNL061W	YLR447C	YFR053C	YBR106W	YHR030C	YBR217W
YER012W	YBL099W	YPR110C	YPL204W	YHR030C	YHR030C	YNL064C	YLR191W	YDL097C	YKR081C	YHR099W	YLR191W	YFL037W	YBL099W	YML085C	YDL126C
YPR108W	YER022W	YJL020C	YHR114W	YBR118W	YBR118W	YBR020W	YJL020C	YAL043C	YBR036C	YJR121W	YGL137W	YER133W	YBR159W	YBR118W	YFR053C
YGR095C	YBR055C	YJR121W	YOR181W	YBR217W	YBR217W	YBR055C	YFR024C-A	YDR469W	YDR301W	YHR114W	YJL020C	YDL126C	YGL137W	YBR217W	YMR205C
YOL021C	YBR106W	YER118C	YMR205C	YFR053C	YFR053C	YDL126C	YBR159W	YNL166C	YLR115W	YBL099W	YOL133W	YDL047W	YBR118W	YFR053C	YHR030C
YGR245C	YBR118W	YLR423C	YOL055C	YDL047W	YDL047W	YER177W	YCL027W	YMR268C	YKL059C	YGR060W	YMR106C	YBR217W	YMR106C	YDL047W	YJL008C
YOR116C	YOL133W	YFR028C	YPR110C	YDL059C	YDL059C	YLR180W	YLR288C	YIL062C	YDR331W	YDR328C	YFR028C	YBL099W	YNL064C	YDL059C	YDL047W
YDR060W	YNL064C	YCL027W	YPL235W	YGR040W	YGR040W	YFR053C	YLR453C	YBR258C	YDL147W	YDL147W	YBR055C	YOL055C	YBR055C	YGR040W	YDL059C
YGL111W	YBR159W	YBR196C	YDL029W	YOL133W	YOL133W	YHR030C	YPL235W	YNL261W	YOR261C	YPR016C	YBR118W	YNL189W	YLR288C	YOL133W	YOL055C
YHR052W	YBR020W	YBR109C	YFL037W	YJL008C	YJL008C	YIL035C	YLR423C	YKR002W	YHR027C	YHR200W	YER177W	YMR049C	YER177W	YJL008C	YER177W
YBL007C	YLR288C	YOL133W	YML085C	YOL055C	YOL055C	YFR028C	YOR151C	YLR115W	YLR372W	YOR119C	YIL035C	YHR030C	YBR020W	YOL055C	YOL133W
YDR280W	YER177W	YJR022W	YDR394W	YER133W	YER133W	YOL055C	YOR098C	YDR301W	YER012W	YGL137W	YDL126C	YER177W	YLR191W	YNL189W	YLR044C
YJL069C	YDL126C	YGL127C	YMR106C	YNL189W	YNL189W	YOL133W	YNL064C	YNL232W	YHR066W	YCR034W	YBR072W	YLR044C	YDL126C	YER133W	YBR055C
YGR220C	YIL035C	YDR034C	YER133W	YER177W	YER177W	YBR017C	YBR127C	YBR175W	YDR427W	YKL145W	YBR017C	YKL152C	YOL133W	YER177W	YBR017C
YNR003C	YFR028C	YGL070C	YJL034W	YKL152C	YKL152C	YDL029W	YLR447C	YAR003W	YKL065C	YFL039C	YHR030C	YBR055C	YFR028C	YKL152C	YKL152C
YFR052W	YLR191W	YOR181W	YLR044C	YFR028C	YFR028C	YKL152C	YDL017W	YPL138C	YKR002W	YML048W	YBR127C	YOL133W	YFR053C	YFR028C	YGR040W
YOR272W	YHR030C	YPR154W	YMR047C	YER171W	YER171W	YBR217W	YBR109C	YGR134W	YBR290W	YDL015C	YBL099W	YJL008C	YLR447C	YER171W	YER133W
YMR109W	YER081W	YER177W	YGL137W	YDL017W	YDL017W	YLR191W	YHR135C	YHR119W	YDR195W	YOL133W	YBR109C	YGR092W	YIL035C	YDL017W	YPL235W
YDL097C	YLR447C	YMR106C	YLR191W	YBR017C	YBR017C	YDR394W	YGL181W	YLR015W	YMR205C	YJL117W	YFR053C	YGR040W	YER081W	YBR017C	YKR026C
YGR195W	YJL020C	YGL137W	YKL152C	YKR026C	YKR026C	YPR086W	YPR154W	YKL012W	YLR277C	YER012W	YNL064C	YGL190C	YOL055C	YBR160W	YDR171W
YFR004W	YFR053C	YBR055C	YER110C	YPL204W	YPL204W	YBR159W	YPL204W	YKL145W	YGR013W	YDL097C	YBR106W	YDR171W	YLR180W	YPL204W	YER171W
YBL099W	YLR180W	YGR218W	YBR217W	YBR160W	YBR160W	YBR106W	YGL127C	YPR108W	YDL008W	YMR047C	YLR453C	YBR118W	YJL020C	YKR026C	YJL034W
YNL284C	YBR017C	YFR024C-A	YMR109W	YBR055C	YBR055C	YFL037W	YBR106W	YDR473C	YLR298C	YGR232W	YLR180W	YBR017C	YHR030C	YBR055C	YNL189W
YNL232W	YOL055C	YFR053C	YBR017C	YHR135C	YHR135C	YLR295C	YDR388W	YER068W	YML048W	YCL018W	YBR217W	YPL235W	YKL152C	YHR135C	YGR254W
YKL145W	YBR217W	YDL017W	YJL020C	YDL200C	YDL200C	YDL047W	YGL206C	YFR052W	YKL008C	YGR090W	YOL055C	YPL204W	YBR017C	YDL200C	YMR059W
YDR328C	YDL029W	YBR017C	YJL008C	YPL235W	YPL235W	YJL020C	YGL070C	YNL265C	YNL101W	YML064C	YFR024C-A	YKR026C	YBR217W	YPL235W	YHR135C
YHR016C	YKL152C	YDL126C	YMR049C	YGR092W	YGR092W	YHR135C	YIL061C	YCL010C	YGL004C	YPL204W	YKL152C	YJL034W	YFR024C-A	YGR092W	YOR212W
YNL002C	YDR394W	YDR318W	YHR030C	YLR044C	YLR044C	YML085C	YDR171W	YOL068C	YHR133C	YJL196C	YLR423C	YIL035C	YDL029W	YLR044C	YGR092W
YMR290C	YFR024C-A	YIL035C	YDR171W	YOR212W	YOR212W	YMR049C	YER110C	YPL010W	YPR107C	YHL004W	YHR135C	YGR262C	YFL037W	YOR212W	YFR028C
YKL144C	YDL047W	YBL026W	YDR148C	YOR181W	YOR181W	YGR040W	YGR218W	YJL194W	YER126C	YPR108W	YBR020W	YGR254W	YDR394W	YOR181W	YDL017W
YDL014W	YMR049C	YBR072W	YIL035C	YMR049C	YMR049C	YKR026C	YDR034C	YIL112W	YBL084C	YHR027C	YDL017W	YGL048C	YBR109C	YMR049C	YPL240C
YOR261C	YBR109C	YER125W	YOL133W	YGR262C	YGR262C	YER022W	YDR328C	YCR033W	YLR018C	YKL065C	YNL030W	YDL017W	YDL047W	YMR059W	YMR049C
YHR200W	YFL037W	YBR127C	YCL040W	YMR059W	YMR059W	YJL008C	YLR347C	YBR060C	YGR103W	YBR110W	YMR049C	YBR160W	YLR372W	YGR262C	YGL206C
YJR121W	YHR135C	YIL061C	YER125W	YER173W	YER173W	YFR024C-A	YHR026W	YHR118C	YGL111W	YFR052W	YDL047W	YPL240C	YHR135C	YER173W	YGL048C
YDR394W	YKR026C	YMR032W	YGR240C	YGL190C	YGL190C	YMR059W	YAR027W	YKL022C	YJR010C-A	YDR297W	YJR022W	YHR135C	YLR453C	YGL190C	YDL200C
YPR103W	YDL017W	YBL099W	YLR175W	YDR171W	YDR171W	YPL235W	YIL035C	YDR427W	YDL029W	YBR036C	YDL029W	YER171W	YMR109W	YDR171W	YPL140C
YDL188C	YMR059W	YKL002W	YPL140C	YPL140C	YPL140C	YLR447C	YDR192C	YDR297W	YGR156W	YGL200C	YER118C	YDR386W	YMR049C	YPL140C	YPL204W
YDR101C	YML085C	YBR217W	YGL190C	YJL034W	YJL034W	YMR109W	YBR017C	YML010W	YEL063C	YJR022W	YPL235W	YDL200C	YKR026C	YJL034W	YPL061W
YLR175W	YGR040W	YBR200W	YDL047W	YGR254W	YGR254W	YLR288C	YPL240C	YMR078C	YNL110C	YFR004W	YMR109W	YDL059C	YML085C	YGR254W	YBR019C
YPL093W	YMR109W	YDL047W	YNL094W	YER179W	YER179W	YOR181W	YOR119C	YJR050W	YDR118W	YPL264C	YKR026C	YDL043C	YLR423C	YER179W	YGL190C
YHR027C	YLR372W	YBR118W	YGL206C	YPL240C	YPL240C	YDL017W	YBR200W	YHR191C	YGL200C	YOR061W	YCL027W	YPL076W	YJR022W	YPL240C	YDR142C
YHR069C	YLR453C	YMR109W	YGL237C	YDR142C	YDR142C	YNL030W	YMR001C	YKR025W	YNL061W	YBR251W	YGL127C	YLR291C	YDL017W	YDR142C	YGR262C
YER021W	YPL235W	YOL055C	YCR088W	YJL130C	YJL130C	YBR109C	YEL063C	YDL150W	YCR034W	YHR016C	YPR154W	YHR140W	YPL235W	YLR291C	YBR160W
YOR361C	YPR154W	YLR310C	YDR099W	YLR291C	YLR291C	YLR372W	YML109W	YGR129W	YOR249C	YBR290W	YOR181W	YDR142C	YMR059W	YJL130C	YJR077C
YBR142W	YNL030W	YBR159W	YLR288C	YDR523C	YDR523C	YLR291C	YBL026W	YMR312W	YGR104C	YGR103W	YDR394W	YDL055C	YNL030W	YDR523C	YDR523C
YKR026C	YJL008C	YPL235W	YGR092W	YGL206C	YGL206C	YMR205C	YNL307C	YPL101W	YOL051W	YLR191W	YLR310C	YBR106W	YER118C	YGL206C	YDL229W
YNL207W	YJR022W	YBL085W	YJL138C	YJR077C	YJR077C	YDL059C	YJL124C	YMR236W	YHR052W	YDL126C	YBL026W	YPL140C	YGR040W	YJR077C	YDL055C
YDL111C	YDR328C	YNL064C	YLR291C	YOR351C	YOR351C	YGR254W	YDL239C	YLR298C	YNL172W	YGR104C	YIL061C	YPL061W	YGL127C	YOR351C	YLR291C
YDL007W	YHR016C	YNL030W	YLR295C	YCR002C	YCR002C	YDR099W	YHR030C	YDR195W	YPR016C	YGL004C	YBR159W	YOR212W	YJL008C	YCR002C	YOR181W
YJR002W	YLR423C	YHR030C	YGR040W	YDL043C	YDL043C	YGL190C	YDL059C	YLR102C	YGL240W	YHR066W	YDR099W	YOL139C	YOR181W	YDL043C	YER179W
YJL011C	YBL026W	YMR049C	YGR254W	YGL048C	YGL048C	YNL244C	YAL007C	YGR238C	YGR245C	YMR205C	YGR218W	YMR059W	YPR154W	YGL048C	YER173W
YOR181W	YER118C	YDR099W	YKR026C	YGR240C	YGR240C	YHR016C	YBR020W	YDR359C	YHR026W	YAL043C	YMR059W	YLR175W	YDR328C	YGR240C	YJL130C
YHR088W	YOR181W	YKL152C	YOL139C	YDL225W	YDL225W	YER165W	YDL029W	YGL022W	YDL087C	YLR259C	YER125W	YJR077C	YBL026W	YDL225W	YCR002C
YGR232W	YDR099W	YMR001C	YGR262C	YDL055C	YDL055C	YJL034W	YER118C	YBR272C	YHL048W	YDR448W	YDR328C	YJL138C	YDR099W	YDL055C	YDL225W
YER006W	YGL127C	YDR328C	YER165W	YPL061W	YPL061W	YLR423C	YJR022W	YOR244W	YPL043W	YMR125W	YMR032W	YGL206C	YHR016C	YPL061W	YDL043C
YOR206W	YLR310C	YKR026C	YLR423C	YJL173C	YJL173C	YLR044C	YOR014W	YJL214W	YGL048C	YDL132W	YBR200W	YOR351C	YLR310C	YJL173C	YJL052W
YPR041W	YLR291C	YMR308C	YLR096W	YDR128W	YDR128W	YER118C	YBL050W	YMR112C	YOR259C	YEL063C	YGR040W	YNL061W	YBL085W	YDR128W	YOR374W
YHR089C	YMR032W	YBR020W	YER022W	YDL145C	YDL145C	YER081W	YDR318W	YLR055C	YNL232W	YER022W	YFL037W	YLR372W	YMR032W	YDL145C	YOR351C
YBR079C	YNL244C	YHR135C	YMR308C	YNL135C	YNL135C	YJR022W	YMR106C	YDR377W	YBR081C	YJL020C	YBL085W	YJL117W	YGR218W	YNL135C	YFL018C
YBL038W	YMR205C	YOR047C	YDR386W	YDL229W	YDL229W	YGL206C	YMR109W	YLR071C	YMR049C	YLR147C	YLR291C	YGR240C	YLR291C	YDL229W	YMR186W
YCL027W	YCL027W	YAR014C	YMR001C	YCL040W	YCL040W	YBL026W	YDR099W	YHR088W	YBR159W	YJR010C-A	YMR001C	YGL237C	YCL027W	YCL040W	YGL004C
YCR088W	YDL132W	YLR180W	YHL007C	YPR111W	YPR111W	YOR061W	YMR032W	YKL013C	YDR448W	YBR183W	YER165W	YER179W	YIL061C	YJL098W	YDR128W
YLR384C	YIL061C	YDL100C	YKL060C	YJL098W	YJL098W	YER171W	YDL117W	YPL254W	YNL107W	YBR253W	YGL190C	YER043C	YER165W	YPR111W	YER091C
YDL031W	YGR254W	YGL181W	YER118C	YLR175W	YLR175W	YPL240C	YMR139W	YDR378C	YIL016W	YDR036C	YMR308C	YDR148C	YGR254W	YLR175W	YER043C
YDL060W	YDL043C	YDL043C	YNL030W	YML124C	YML124C	YDL043C	YFR028C	YGR013W	YJR093C	YFR010W	YML085C	YDR128W	YMR205C	YML124C	YGR240C
YDR036C	YDL059C	YGL190C	YIL061C	YOR374W	YOR374W	YDR171W	YOL133W	YKL057C	YBR253W	YGL048C	YDL043C	YDL225W	YCR034W	YDR099W	YOL139C
YCR035C	YBL085W	YDL213C	YKL103C	YDR099W	YDR099W	YDR328C	YDL134C	YDR240C	YFR036W	YER021W	YAR014C	YCR002C	YGL190C	YOR374W	YCL040W
YGL004C	YER165W	YOR098C	YBR055C	YJL138C	YJL138C	YDL132W	YFR053C	YHR058C	YNL002C	YPL043W	YDR034C	YBR019C	YBR200W	YJL138C	YDR099W
YNL189W	YBR200W	YJL034W	YCL027W	YBR019C	YBR019C	YLR310C	YML085C	YDR235W	YDR404C	YLR115W	YDL132W	YBL026W	YJL034W	YGL237C	YJL173C
YLR129W	YGL190C	YHL002W	YPL240C	YGL237C	YGL237C	YBL085W	YNL030W	YJL140W	YOR117W	YFL017W-A	YJL008C	YOR374W	YDL132W	YBR019C	YBL039C
YDR496C	YGR218W	YDL132W	YHR082C	YJL106W	YJL106W	YDL213C	YBL085W	YFR050C	YPR156C	YHL048W	YGL206C	YOR061W	YAR014C	YJL106W	YML124C
YOR224C	YJL034W	YGR262C	YHR135C	YCR009C	YCR009C	YNL061W	YER125W	YIL038C	YGR095C	YNL110C	YJL034W	YNL094W	YLR044C	YCR009C	YNL244C
YDR427W	YAR014C	YLR291C	YER043C	YDL101C	YDL101C	YIL061C	YHR140W	YNR010W	YGR002C	YHR030C	YMR205C	YMR186W	YGL206C	YDL101C	YJL066C
YHR114W	YCR057C	YPL022W	YJR077C	YOL139C	YOL139C	YOR212W	YDL188C	YLR370C	YOL148C	YOL135C	YER110C	YML048W	YNL244C	YOL139C	YDL145C
YOL077C	YDL213C	YDL153C	YDL055C	YAL021C	YAL021C	YAR014C	YCL025C	Q0085	YOR272W	YOL051W	YDL213C	YKL104C	YDL043C	YAL021C	YLR175W
YJR065C	YOR061W	YDL117W	YPL061W	YPL150W	YPL150W	YPR154W	YLR259C	YLL004W	YMR290C	YGR002C	YNL244C	YKL060C	YDR034C	YOL115W	YKL060C
YDR429C	YGL206C	YMR059W	YBR109C	YOL115W	YOL115W	YGR262C	YHL002W	YPR162C	YGR195W	YKL129C	YLR096W	YJL130C	YOR061W	YPL150W	YJL138C
YPL086C	YCR034W	YCR057C	YMR186W	YGL004C	YGL004C	YLR453C	YPL022W	YHR148W	YGR284C	YKR002W	YCR057C	YJL066C	YPL240C	YGL004C	YMR214W
