# Supplementary material for: A new essential protein discovery method based on the integration of protein-protein interaction and gene expression data
Source: BMC Syst Biol. 2012 Mar 10;6:15. doi: 10.1186/1752-0509-6-15 (PMC3325894; doi:10.1186/1752-0509-6-15)
Supplement: Additional file 5 — A list of 25 non-essential proteins with a low value of PeC predicted by DC. The non-essential proteins predicted by DC which have a low value of PeC are shown in this file. For each non-essential protein, its values of SoECC, SoPCC, average of ECC, and average of PCC are also shown in this file. (XLS 17 kb). [file 1752-0509-6-15-S5.XLS]

## Sheet: 25 non-essential proteins
Proteins	essentiality	DC	SoECC	Average of ECC	SoPCC	Average of PCC	PeC
YCL018W	non-essential	156	14.983	0.096	4.539	0.029	0.121
YBR127C	non-essential	113	8.052	0.071	4.649	0.041	-0.343
YBR072W	non-essential	113	6.406	0.057	1.281	0.011	0.231
YMR106C	non-essential	110	7.859	0.071	0.66	0.006	-0.583
YBR118W	non-essential	105	10.358	0.099	0	0	0
YNL064C	non-essential	102	5.617	0.055	0.913	0.009	0.232
YBR020W	non-essential	100	7.413	0.074	5.66	0.057	0.478
YLR191W	non-essential	97	12.578	0.13	-9.863	-0.102	-1.67
YER081W	non-essential	96	0.95	0.01	-3.394	-0.035	-2.002
YLR180W	non-essential	95	6.225	0.066	-0.728	-0.008	-0.107
YJL020C	non-essential	95	11.679	0.123	10.805	0.114	0.503
YFR053C	non-essential	95	3.482	0.037	2.092	0.022	-0.022
YOL055C	non-essential	93	3.863	0.042	-1.7	-0.018	-0.355
YHR135C	non-essential	84	6.271	0.075	4.02	0.048	-0.345
YGR040W	non-essential	79	4.422	0.056	5.581	0.071	0.294
YLR453C	non-essential	78	2.548	0.033	0.492	0.006	0.353
YPR154W	non-essential	76	0.692	0.009	6.535	0.086	0.328
YER118C	non-essential	72	5.31	0.074	-3.337	-0.046	-0.335
YGL127C	non-essential	71	4.264	0.06	3.437	0.048	0.506
YMR205C	non-essential	68	12.326	0.181	1.309	0.019	0.447
YGR254W	non-essential	67	3.592	0.054	0.17	0.003	0.007
YDL059C	non-essential	67	4.225	0.063	-1.808	-0.027	-0.241
YBL085W	non-essential	67	4.595	0.069	-4.486	-0.067	-0.967
YAR014C	non-essential	65	4.072	0.063	-5.217	-0.08	-2.621
YLR044C	non-essential	64	4.448	0.069	0.849	0.013	0.507
