# Supplementary material for: A new essential protein discovery method based on the integration of protein-protein interaction and gene expression data
Source: BMC Syst Biol. 2012 Mar 10;6:15. doi: 10.1186/1752-0509-6-15 (PMC3325894; doi:10.1186/1752-0509-6-15)
Supplement: Additional file 8 — A list of 17 non-essential proteins with a low value of PeC predicted by SoECC. The non-essential proteins predicted by SoECC which have a low value of PeC are shown in this file. For each non-essential protein, its values of SoECC, SoPCC, average of ECC, and average of PCC are also shown in this file. (XLS 24 kb). [file 1752-0509-6-15-S8.XLS]

## Sheet: 17 non-essential proteins
Proteins	essentiality	DC	SoECC	Average of ECC	SoPCC	Average of PCC	PeC
YHR140W	non-essential	60	27.902	0.465	-4.258	-0.071	-2.447
YML048W	non-essential	60	16.001	0.267	-0.095	-0.002	-0.241
YJL117W	non-essential	46	15.698	0.341	-2.348	-0.051	-0.869
YCL018W	non-essential	156	14.983	0.096	4.539	0.029	0.121
YJL196C	non-essential	31	14.268	0.46	0.254	0.008	0.193
YKL065C	non-essential	50	13.431	0.269	-0.744	-0.015	-0.506
YPL264C	non-essential	36	12.905	0.358	-4.248	-0.118	-1.483
YBR290W	non-essential	36	12.654	0.352	-2.148	-0.06	-1.535
YLR191W	non-essential	97	12.578	0.13	-9.863	-0.102	-1.67
YMR205C	non-essential	68	12.326	0.181	1.309	0.019	0.447
YMR125W	non-essential	39	11.916	0.306	-0.727	-0.019	-0.448
YEL063C	non-essential	48	11.848	0.247	1.909	0.04	0.389
YJL020C	non-essential	95	11.679	0.123	10.805	0.114	0.503
YJR010C-A	non-essential	40	11.644	0.291	0.685	0.017	-0.857
YBR183W	non-essential	34	11.617	0.342	-3.442	-0.101	-1.235
YHL048W	non-essential	47	11.072	0.236	0	0	0
YOL051W	non-essential	23	10.881	0.473	1.271	0.055	0.541
